# Supplementary material for: Portrait of Molecular Signaling and Putative Therapeutic Targets in Prostate Cancer with ETV4 Fusion
Source: Biomedicines. 2022 Oct 20;10(10):2650. doi: 10.3390/biomedicines10102650 (PMC9599949; doi:10.3390/biomedicines10102650)
Supplement: Supplementary file 1 [file biomedicines-10-02650-s001.zip]

Archive with 2 entries (2 files):
- Supplementary data.pdf
- Table S1.xlsx
