# Supplementary material for: Portrait of Molecular Signaling and Putative Therapeutic Targets in Prostate Cancer with ETV4 Fusion
Source: Biomedicines. 2022 Oct 20;10(10):2650. doi: 10.3390/biomedicines10102650 (PMC9599949; doi:10.3390/biomedicines10102650)
Supplement: Supplementary file 1 [file biomedicines-10-02650-s001.zip › Table S1.xlsx]

## Sheet: Table S1
Gene	R value	Prostate cancer	Cancer gene	Pathway
ABCF2	0.365092		O
ACCN1	0.67541
ACSL3	0.534373		O	Metabolism
ACSM1	0.317603			Metabolism
ADAM21	0.367352
ADAMTSL1	0.34856
AFTPH	0.324719
AGAP7	0.343753
AHSA1	0.301006		O
AHSG	0.496479
ALDH18A1	0.383751			Metabolism
ALG1L	0.48599
ALOX15	0.487133	O	O	Metabolism
AMAC1L3	0.397985
AMACR	0.521279	O	O	Metabolism
AMD1	0.311567			Metabolism
ANK3	0.593969
ANKMY2	-0.303032
ANKRD30A	0.444202
ANXA5	0.300247		O
AP3M2	0.498592
APEX1	0.316042		O
APOC3	0.456204			Metabolism
APOL4	0.303608
APP	0.3501		O
ARF3	0.350524			Metabolism
ARHGAP18	0.574226		O
ASCL4	0.354335
ASRGL1	0.359027			Metabolism
ATIC	0.305826		O	Metabolism
ATMIN	0.347515	O	O
ATP13A1	0.407975
ATP6V1H	0.330621
B3GALNT1	0.374575			Metabolism
BAT5	0.370395
BBS4	0.310804
BCAM	0.414263		O
BICD1	0.315051
BPNT1	0.337702			Metabolism
BST2	0.500664		O	Interferon signaling
C10orf40	0.62189
C10orf81	0.480819
C16orf46	0.450518
C17orf108	-0.35307
C1QTNF3	0.389089
C21orf121	0.479782
C22orf25	-0.333229
C2orf15	0.389675
C5orf30	0.365207
C6orf41	0.417562
C7orf58	0.325863
C8orf33	0.353555
C8orf77	0.349038
C8orf86	0.557485
CACNA1D	0.313574		O	Metabolism
CACNA2D2	0.615948			Metabolism
CADPS2	0.447209
CALR	0.380194		O
CBLC	0.448543		O
CCDC6	0.345675		O
CCNJ	0.404278		O
CCT7	0.313552
CDC42SE1	0.353041
CDH1	0.37485	O	O
CDK19	0.795371		O
CDY1B	0.494939
CDYL2	0.308735		O
CENPBD1	0.304316
CFHR2	0.630671
CHN2	0.342543
CHRM5	0.365972
CHRNG	0.363185
CIAPIN1	0.401184		O	Metabolism
CLCN1	0.350022
CLGN	0.302349
CLPTM1	0.300463
CMPK2	0.30477
CNPY1	0.38806
CNTLN	0.889676
COL9A2	0.806068
COX16	0.330749
CREB3L1	0.42247		O
CSGALNACT1	0.442239			Metabolism
CTPS	0.311443
CWH43	0.373502
CYorf15A	0.367918
CYP1B1	0.542676		O	Tamoxifen signaling, Metabolism
CYP3A4	0.356983			Irinotecan pathway, Tamoxifen signaling, Metabolism
CYP4X1	0.579377
CYP4Z2P	0.572319
CYSLTR1	0.306726
DLX1	0.329012	O	O
DNAJB11	0.324155			Irinotecan pathway
DNASE1	0.326004
DPAGT1	0.302592
DPH2	0.315762
DPY19L1	-0.304382
DSCAM	0.637059		O
DTWD2	0.315818
DYNC1I2	0.360201
EFTUD1	0.335446
EIF3J	0.336396		O
EIF4A1	0.376083		O	Interferon signaling
ELAVL1	0.308478		O
ELOVL5	0.392726			Metabolism
EML6	0.539663
EN2	0.306967	O	O
ENPP3	0.694896		O
ENTPD5	0.440584	O	O	Metabolism
ENTPD7	0.350556			Metabolism
EPB41L1	-0.312403		O
EPCAM	0.314061		O
EPHA8	0.305125		O
EPHB4	0.326493		O
ETV4	1	O	O
EXT2	0.413066			Metabolism
EZH1	-0.301869
FAM118B	0.354978		O
FAM138E	0.461458
FAM155A	0.33412
FAM46C	0.466919
FAM65B	0.443801
FAM81A	0.385937
FBXO22OS	0.378561
FGF12	0.530212
FKBP3	0.302111		O
FLJ46361	0.333097
FNIP2	0.37968		O
FZD9	0.357033		O
GAA	0.368068			Metabolism
GANAB	0.446409		O
GBA2	0.430996			Metabolism
GCH1	0.374694			Metabolism
GCNT1	0.484156	O	O
GDF11	0.511738		O
GDPD1	0.328732			Metabolism
GFOD2	0.49433
GGCX	0.357853
GJB2	0.467211		O
GJB6	0.451579
GLDC	0.617135		O	Metabolism
GNGT1	0.348597			Metabolism
GP2	0.393591		O
GPAA1	0.335638		O
GPR110	0.488637
GPR119	0.327767
GPR172A	0.334842
GRPR	0.356345
GUCY1A3	0.551872
GUCY2GP	0.326345
GUSB	0.446167			Metabolism
H2AFY	0.408335
H2AFY2	0.323607
HAT1	0.365316		O
HDX	0.340041
HES2	0.484211
HEXB	0.304366			Metabolism
HIF1A	0.411154		O
HINT1	0.380393		O
HIST1H1B	0.432569
HIST1H2BJ	0.46915
HMOX2	0.30099			Metabolism
HNRNPA0	0.335833
HNRNPAB	0.348071
HNRNPL	0.371648		O
HRG	0.42764		O
HSP90B1	0.322479		O	Androgen receptor signaling
HSPA5	0.327407		O	Irinotecan pathway, Androgen receptor signaling
HSPA8	0.313495			Androgen receptor signaling
HSPC159	0.343372
HYOU1	0.458496		O	Irinotecan pathway
IFI27	0.526266		O	Interferon signaling
IGSF8	0.310299
IKBKB	0.442415			MAPK/NFkB signaling
IL5RA	0.425948		O
ILDR1	0.331276
IRS4	0.6632		O
ISG15	0.32767		O	Interferon signaling
ITGA6	0.355876		O
ITIH1	0.306708
KCNC2	0.613622
KCNH8	0.404277
KCNN4	0.625369		O
KCNU1	0.427145
KHDRBS3	0.424906
KIAA1199	0.451789
KIAA1244	0.372718
KIR3DP1	0.450757
KRT75	0.451214
KRTAP11-1	0.570432
KRTAP19-1	0.535377
KRTAP19-3	0.663839
KRTAP19-6	0.408664
KRTAP19-8	0.428809
KRTAP20-2	0.309486
KRTAP20-4	0.433082
KRTAP21-1	0.326041
KRTAP21-2	0.59008
KRTAP25-1	0.408664
KRTAP7-1	0.570374
KRTAP8-1	0.672307
LANCL3	0.442833
LIPT1	0.366433			Metabolism
LOC100130386	0.564788
LOC150622	0.487834
LOC653544	0.37729
LOC91948	0.466886
LONP2	0.393087
LRRC41	0.337719
LRRC69	0.563542
LSR	0.430212		O
LYPD4	0.45106		O
MANF	0.342308
MAP7	0.316212
MARCKS	0.338865		O	Metabolism
MARCKSL1	0.321064
MARS	0.382184
MARVELD2	0.323601		O
METTL8	0.443721		O
MIP	0.436211
MMP27	0.349536
MOGS	0.378346
MPZL1	0.352987
MRPL30	0.407371			Metabolism
MTA2	0.300008		O
MTNR1A	0.320107
MUC1	0.340647	O	O
MX1	0.386122		O	Interferon signaling
MX2	0.325516		O	Interferon signaling
MYO1E	0.388686
MYO6	0.413194
NACC1	0.364816	O	O
NCAM2	0.433449
NCL	0.336386		O
NIPA2	0.349074
NOL6	0.386296	O	O
NOLC1	0.314128		O
NOMO1	0.424601
NOMO2	0.538147
NONO	0.392173		O	Androgen receptor signaling
NQO1	0.313978		O	Metabolism
NUCB2	0.362217		O
NUDT4	0.416245			Metabolism
OAS2	0.320897			Interferon signaling
OAT	0.418752			Metabolism
ODC1	0.305411		O	Metabolism
OR2A25	0.312392
OR2F2	0.564874
OR3A3	0.408664
PARP1	0.345262	O	O	Androgen receptor signaling
PCDH1	0.405165
PCDHA1	0.45042
PCDHA6	0.328782
PCDHB5	0.425088
PCDHB8	0.323048
PCDHGA4	0.607866
PCDHGA5	0.321838
PCDHGB5	0.411501
PDCL3	0.325606
PDIA5	0.408453
PDIA6	0.382249		O	Irinotecan pathway
PIAS3	0.377628		O	Androgen receptor signaling
PIGO	0.45355
PIGU	0.317102		O
PKIB	0.352878		O
PKM2	0.332257
PLA2G7	0.504362	O	O
PLAT	0.350399		O
PLD5	0.567644
POLB	0.790801
POLR2D	0.363043
POM121	0.31313		O	Metabolism
PPIB	0.537474		O	Irinotecan pathway
PPM1B	0.3866			Interferon signaling
PPM1G	0.310239
PPP3CA	0.317047		O
PREP	0.342796
PRKD1	0.37144	O	O	Metabolism
PRSS23	0.451686		O
PSCA	0.480449	O	O
PSMA1	0.321302			MAPK/NFkB signaling
PSMA3	0.356586			MAPK/NFkB signaling
PSMB5	0.360165			MAPK/NFkB signaling
PSMC4	0.336701			MAPK/NFkB signaling
PSMD1	0.316544		O	MAPK/NFkB signaling
PSMD14	0.312785		O
PSME4	0.385066
PTPRR	0.430327		O
PVRL2	0.42129
PWRN2	0.489984
PXN	-0.337541		O	Androgen receptor signaling
PYCR2	0.301745			Metabolism
RAB11A	0.343885
RABIF	0.358146
RAN	0.308502		O	Metabolism, Androgen receptor signaling
RAP1GDS1	0.323629		O
RBM8A	0.53631		O
REXO2	0.307959
RFX4	0.652766
RGMB	0.303973		O
RNF133	0.336074
RNF148	0.316378
RNF212	0.321188
RNF4	0.470623		O	Androgen receptor signaling
RRH	0.328718
RSAD2	0.42735			Interferon signaling
RTP4	0.340465
RUSC1	0.404752
SAAL1	0.412197
SCFD2	0.335008
SDHC	0.315438		O	Metabolism
SDK1	0.389834		O
SDK2	0.302773
SEC22C	0.375621
SEC23IP	0.31737
SEPHS2	0.335022		O	Metabolism
2022-09-09	0.367302
SERGEF	0.315921
SERPINA11	0.565513
SEZ6L2	0.365729
SH2D1A	0.451514		O
SHISA5	0.312507		O
SHROOM1	0.625415
SLC16A1	0.513426		O	Metabolism
SLC22A16	0.538226
SLC22A23	0.354543
SLC25A44	0.34827			Metabolism
SLC25A5	0.484159
SLC27A4	0.332829
SLC30A10	0.396799
SLC35B1	0.311373
SLC35B2	0.337908			Metabolism
SLC44A5	0.639396			Metabolism
SLC45A2	0.794191
SLC5A6	0.320897			Metabolism
SLC9A6	-0.33204
SLCO5A1	0.317329
SMARCD1	0.383772		O
SMPD3	0.487723		O	Metabolism
SOX9	0.364644	O	O
SPG21	0.322252
SPINK8	0.374867		O
SRRD	0.462975
SS18L2	0.381756
STEAP4	0.458459
STX6	0.327721
SULT2A1	0.423541			Tamoxifen signaling, Metabolism
SV2C	0.343615
SYNGR1	-0.319069
SYNJ2BP	0.431815
TARBP1	0.320965
TAT	0.340539		O	Metabolism
TBC1D22A	-0.300315
TBXAS1	0.576266			Metabolism
TFDP3	0.392568
TIMM17A	0.30743		O
TMC1	0.362164
TMC5	0.468464
TMED7-TICAM2	0.330798
TMEM123	0.306622
TMEM132A	0.382729
TMEM185B	0.311629
TMEM45B	0.440272		O
TMSB15A	0.442927
TOP1	0.303766		O	Irinotecan pathway, Androgen receptor signaling
TOR1B	0.335853
TP53	0.326468	O	O
TP53INP1	0.385601		O
TRPM5	0.418604
TSG101	0.303013		O
TSGA10	0.328584		O
UGDH	0.343489			Metabolism
UGT2B11	0.399801			Metabolism
UGT2B28	0.349927			Metabolism
UMODL1	0.618379
UQCRQ	0.369137			Metabolism
USP43	0.551863		O
VCP	0.378314		O
VPS13B	0.379221
VSTM2L	0.357632
VSX2	0.653966
WIPI1	0.365622
WWOX	0.366709	O	O
XK	0.465788
YARS2	0.315456
ZDHHC9	0.353554
ZMPSTE24	0.417964
ZNF207	0.323382
ZNF275	0.307401
ZNF385B	0.459834
ZNF518B	0.32092
ZSCAN12	0.392661
ZSWIM6	0.332394
